# Supplementary material for: Plexin-B2 facilitates glioblastoma infiltration by modulating cell biomechanics
Source: Commun Biol. 2021 Jan 29;4:145. doi: 10.1038/s42003-021-01667-4 (PMC7846610; doi:10.1038/s42003-021-01667-4)
Supplement: Supplementary file 7 — Supplementary Data 1 [file 42003_2021_1667_MOESM7_ESM.xlsx]

## Sheet: Fig 1c
GBM cells in MBP+ fiber bundles (outside tumor bulk)
	% GBM cells in MBP+ fiber bundles (outside tumor bulk)
	83.3333
	63.1579
	62.9032
	72.449
	84.058
	68.6274

## Sheet: Fig 1e
GBM cells in corpus callosum aligned with vasculature
		% GBM cells in CC aligned with vasculature
		18.18
		6.25
		11.76
		23.08
		20
		16.67

## Sheet: Fig 2c
Scattering of SD2 GBM cells
		GBM cell density (%)
		SD2 Control			SD2 PB2-KO
	Core	100	100	100	100	100	100
	<1.5	34.4178	60.5838	45.7044	41.887	7.59555	0.427291
	-2.25	32.2847	38.7553	33.8487	18.8574	1.77615	0.077513
	-3.4	23.8666	22.0307	37.6224	5.38596	0.880742	0.0219
	-5.0	19.3201	28.3428	21.7344	3.3811	0.133164	0.005737
	distance
	(x core radius)

## Sheet: Fig 2d
Relative abunce of GBM cells (SD2) in contralateral corpus callosum (CC)
	GBM cells per segment
		Control				PB2-KO
	<0.3	127	22	380	37	0	1	0	6
	-0.6	65	20	354	26	0	0	0	7
	-0.9	23	17	318	14	0	3	0	6
	-1.2	14	2	314	0	0	0	0	3
	-1.5	4	0	264	0	0	0	0	2
	distance from midline (mm)

## Sheet: Fig 2e
Mouse survival (%)
SD2 cells
	Cohort	Days post-injection	Ctrl (0 = censored)*	PB2-KO (0= censored)
	Ctrl	27	0
	Ctrl	41	0
	Ctrl	128	0
	Ctrl	141	0
	Ctrl	147	0
	Ctrl	209	0
	Ctrl	209	0
	PB2-KO	27		0
	PB2-KO	41		0
	PB2-KO	128		0
	PB2-KO	141		0
	PB2-KO	147		0
	PB2-KO	208		0
	PB2-KO	208		0
	* "censored" indicates here a mouse without symptoms that was euthanized for analysis

## Sheet: Fig 2f
Scattering of SD3 GBM cells
		Relative GBM cell density (%)
		SD3 Control			SD3 PB2-KO
	Core	100	100	100	100	100	100
	<1.5	18.4689	45.3637	34.2985	17.9871	9.1091	11.2439
	-2.25	12.7012	23.01	26.4508	13.8665	5.7529	3.8426
	-3.4	8.2619	11.4449	33.8875	6.4853	2.3713	1.0649
	-5.0	5.0629	5.5231	15.0427	2.0314	0.4515	0.6154
	distance
	(x core radius)

## Sheet: Fig 2g
Relative abunce of GBM cells (SD3) in contralateral corpus callosum (CC)
	GBM cells per segment
		Control			PB2-KO
	<0.3	128	39	630	14	104	81
	-0.6	64	32	517	14	67	71
	-0.9	39	19	456	6	86	50
	-1.2	42	14	495	0	82	23
	-1.5	20	7	461	3	89	7
	distance from midline (mm)

## Sheet: Fig 2h
Mouse survival (%)
SD3 cells
	Cohort	Days post-injection	Ctrl (1 = dead)*	PB2-KO (1=dead)
	Ctrl	71	1
	Ctrl	46	1
	Ctrl	34	1
	Ctrl	70	1
	Ctrl	36	1
	Ctrl	53	1
	PB2-KO	59		1
	PB2-KO	76		1
	PB2-KO	78		1
	PB2-KO	70		1
	PB2-KO	73		1
	PB2-KO	78		1
	* dead means here that a mouse was found dead or was euthanized because symptoms reached humane endpoint

## Sheet: Fig 3a
% GBM cells (SD2) near vasculature
	SD2
	Ctr	PB2-KO
	57.1429	83.3333
	61.1111	80.9524
	50	64.2857
	50	95.8333
	100	58.3333
	42.8571	81.8182
	46.2963	89.4737
	41.3793	100
	53.8462	86.3636

## Sheet: Fig 3c
GSC near vasculature (a.u.)
	SD2
	Ctrl	PB2-KO
	0.0239394	0.0379578
	0.0286151	0.0413666
	0.0288664	0.030093
	0.0311547	0.0375375

[truncated: 20 more sheets: Fig 4a, Fig 4b, Fig 5a, Fig 5b, Fig 5d, Fig 5e, Fig 7c, Fig 7d, Fig S3c, Fig S4b, Fig S4c, Fig S4d, Fig S5c, Fig S6a, Fig S6b, Fig S6d, Fig S8b, Fig S8c, Fig S9a, Fig S9b]
